# Supplementary material for: epiArt: a graphical HLA eplet amino acid repertoire translation reveals the need for an epitope driven revision of allele group nomenclature
Source: Front Genet. 2024 Oct 16;15:1449301. doi: 10.3389/fgene.2024.1449301 (PMC11521843; doi:10.3389/fgene.2024.1449301)
Supplement: Supplementary file 3 [file DataSheet2.ZIP]

Archive with 4 entries (4 files):
- Supplementary file 2.html
- Supplementary file 3.html
- Supplementary file 4.html
- Supplementary file 5.html
